# Supplementary material for: PCSK9 Inhibitors Have Apolipoprotein C-III-Related Anti-Inflammatory Activity, Assessed by 1H-NMR Glycoprotein Profile in Subjects at High or very High Cardiovascular Risk
Source: Int J Mol Sci. 2023 Jan 24;24(3):2319. doi: 10.3390/ijms24032319 (PMC9917120; doi:10.3390/ijms24032319)
Supplement: Supplementary file 1 [file ijms-24-02319-s001.zip]

Archive with 1 entries (1 files):
- ijms-2126840-supplementary.pdf
